# Supplementary material for: Diversity of Culturable Bacteria from the Coral Reef Areas in the South China Sea and Their Agar-Degrading Abilities
Source: Microorganisms. 2024 Jan 17;12(1):187. doi: 10.3390/microorganisms12010187 (PMC10818321; doi:10.3390/microorganisms12010187)
Supplement: Supplementary file 1 [file microorganisms-12-00187-s001.zip]

Archive with 1 entries (1 files):
- microorganisms-2822384-supplementary.xlsx
